# Supplementary material for: Effect of Meropenem on Conjugative Plasmid Transfer in Klebsiella pneumoniae
Source: Int J Mol Sci. 2024 Dec 8;25(23):13193. doi: 10.3390/ijms252313193 (PMC11642842; doi:10.3390/ijms252313193)
Supplement: Supplementary file 1 [file ijms-25-13193-s001.zip]

Archive with 1 entries (1 files):
- ijms-3334104-supplementary materials.pdf
